# Supplementary material for: OCT4 and MENA immunoprofiling in salivary mucoepidermoid carcinoma
Source: Diagn Pathol. 2025 May 27;20:67. doi: 10.1186/s13000-025-01665-8 (PMC12108025; doi:10.1186/s13000-025-01665-8)
Supplement: Supplementary file 1 — Supplementary Material 1 [file 13000_2025_1665_MOESM1_ESM.zip]

Archive with 7 entries (6 files):
- Control 2 IHC/
- Control 2 IHC/control-40x-100 oct4.png
- Control 2 IHC/control-40x-75 oct4.png
- Control 2 IHC/desktop.ini
- Control 2 IHC/ENAH-CONROL-10X.jpg
- Control 2 IHC/MENA CONROL-10X.jpg
- Control 2 IHC/OCT4-CONTROL-10X.jpg
